# Supplementary material for: A Guide to the Clinical Management of Vipera Snakebite in Italy
Source: Toxins (Basel). 2024 May 31;16(6):255. doi: 10.3390/toxins16060255 (PMC11209566; doi:10.3390/toxins16060255)
Supplement: Supplementary file 1 [file toxins-16-00255-s001.zip]

Archive with 1 entries (1 files):
- toxins-3014738-supplementary.pdf
